# Supplementary material for: Comprehensive Analysis of the Transcriptome-Wide m6A Methylation in Mouse Pachytene Spermatocytes and Round Spermatids
Source: Front Genet. 2022 Mar 17;13:832677. doi: 10.3389/fgene.2022.832677 (PMC8968445; doi:10.3389/fgene.2022.832677)
Supplement: Supplementary file 1 [file Table2.XLSX]

## Sheet: Sheet1
Supplementary Table2
Top 10 altered m6A peaks between the genome-wide profiling of m6A-modified mRNA in the PA from WT and KO mice
gene name	chr	peak start	peak end	peak length	diff.lg.fdr	diff.lg.p	diff.log2.fc	class	gene biotype	regulation
CT010467.1	17	39846352	39846858	506	-279	-282	-6.57	exon	rRNA	Hypoacetylated-up
Gm12940	4	127048861	127049071	210	-1.68	-2.36	5.13	exon	processed_transcript	Hyperacetylated-up
Gm16982	7	141611821	141612230	409	-4.1	-5.14	5.08	exon	antisense_RNA	Hyperacetylated-up
1700012B09Rik	9	14766947	14771030	4083	-2.56	-3.39	4.93	CDS	protein_coding	Hyperacetylated-up
Kif2b	11	91576331	91576601	270	-2.27	-3.07	4.91	CDS	protein_coding	Hyperacetylated-up
Fam208b	13	3581836	3582076	240	-4.01	-5.04	4.75	CDS	protein_coding	Hyperacetylated-up
4921530L21Rik	14	95881312	95882135	823	-1.55	-2.21	4.69	five_prime_utr	protein_coding	Hyperacetylated-up
Tex33	15	78386198	78388684	2486	-3.81	-4.81	4.62	CDS	protein_coding	Hyperacetylated-up
H1fnt	15	98256158	98256600	442	-6.87	-8.15	4.58	CDS	protein_coding	Hyperacetylated-up
Gm3327	14	44128540	44128777	237	-2.85	-3.72	4.34	three_prime_utr	protein_coding	Hyperacetylated-up
Top 10 altered m6A peaks between the genome-wide profiling of m6A-modified mRNA in the RO from WT and KO mice
gene name	chr	peak start	peak end	peak length	diff.lg.fdr	diff.lg.p	diff.log2.fc	class	gene biotype	regulation
Gsdmcl-ps	15	63925065	63925276	211	-3.57	-4.37	-6.78	exon	transcribed_unprocessed_pseudogene	Hypoacetylated-down
Spata46	1	170308980	170311829	2849	-4.41	-5.3	-6.67	CDS	protein_coding	Hypoacetylated-up
Cklf	8	104258901	104259201	300	-8.72	-9.86	-6.58	exon	protein_coding	Hypoacetylated-down
Gm18783	13	3125075	3125282	207	-3.64	-4.44	-6.57	exon	processed_pseudogene	Hypoacetylated-down
4933433G15Rik	9	75417084	75417263	179	-2.88	-3.61	-6.52	exon	lincRNA	Hypoacetylated-down
Gtsf1l	2	163087737	163087855	118	-2.04	-2.65	-6.17	five_prime_utr	protein_coding	Hypoacetylated-up
Adam3	8	24725306	24725852	546	-20.3	-21.8	-6	five_prime_utr	protein_coding	Hypoacetylated-down
Gm12219	11	53967209	53967505	296	-36.8	-38.6	5.97	exon	processed_pseudogene	Hyperacetylated-down
Cfap70	14	20394222	20394927	705	-4.92	-5.85	-5.88	three_prime_utr	protein_coding	Hypoacetylated-down
Cypt4	9	24625195	24625316	121	-2.35	-3.01	-5.71	CDS	protein_coding	Hypoacetylated-up
