# Supplementary material for: Comprehensive Analysis of the Transcriptome-Wide m6A Methylation in Mouse Pachytene Spermatocytes and Round Spermatids
Source: Front Genet. 2022 Mar 17;13:832677. doi: 10.3389/fgene.2022.832677 (PMC8968445; doi:10.3389/fgene.2022.832677)
Supplement: Supplementary file 2 [file Table3.XLSX]

## Sheet: Sheet1
Supplementary Table3
The top 10 differentially expressed genes in PA from WT and KO mice
gene name	log2FC	Pvalue	FDR	KO_PA-input	WT_PA-input
Malat1	-1.13707	0	0	3914.62	10789.2
Tnp1	2.28425	1.24e-160	3.13e-157	1137.07	292.529
mt-Co1	1.26261	5.59e-124	1.13e-120	2000.76	1045.01
AC091683.2	4.37886	9.91e-48	1.11e-44	185.12	11.1504
Mroh4	-1.97095	5.52e-41	5.07e-38	86.2772	423.856
Prm1	2.70151	3.35e-34	2.25e-31	191.935	36.9764
mt-Nd1	0.931877	9.57e-34	6.04e-31	859	564.258
Lrrc71	-1.98036	6.09e-33	3.62e-30	67.7475	335.003
Gm27211	1.63272	3.05e-29	1.62e-26	307.33	124.198
Gm26917	0.185421	4.91e-29	2.48e-26	13452.1	14824.5
The top 10 differentially expressed genes in RO from WT and KO mice
external_gene_name	log2FC	Pvalue	FDR	KO_RO-input	WT_RO-input
Tnp1	2.22973	0	0	2412.75	604.874
Gm26917	0.538705	2.88e-235	9.81e-232	16029.4	12975.3
Prm1	2.47054	6.32e-77	9.22e-74	508.101	107.798
Gm42418	0.820484	2.07e-73	2.64e-70	2460.38	1638.26
Tnp2	2.98238	2.35e-42	2.41e-39	224.871	33.4593
Prm2	1.91387	1.2e-41	1.12e-38	370.296	115.554
Akap12	1.87493	9.53e-38	7.5e-35	343.497	110.124
4930570D08Rik	3.10531	5.61e-36	4.1e-33	182.485	24.9347
Lrrc71	-2.00635	8.92e-35	6.08e-32	71.7113	338.788
Mroh4	-1.88455	7.02e-34	4.48e-31	82.483	358.129
